# Supplementary material for: Analysis of Hierarchical Organization in Gene Expression Networks Reveals Underlying Principles of Collective Tumor Cell Dissemination and Metastatic Aggressiveness of Inflammatory Breast Cancer
Source: Front Oncol. 2018 Jul 4;8:244. doi: 10.3389/fonc.2018.00244 (PMC6039554; doi:10.3389/fonc.2018.00244)
Supplement: Supplementary file 8 [file table_1.xlsx]

## Sheet: Sheet1
Collective dissemination-associated genes	IBC-associated genes	Canonical drivers of EMT
C1QA	TBL1XR1	ALX1
CCL3	INHBC	ALX3
CCR5	MARCKS	ALX4
SAA2	RPL38	ETS1
GATM	TMC6	ETS2
SERPINA1B	ATF2	ETV6
SAA1	PBXIP1	ETV7
LY86	FOLR1	ERG
CXCL2	IQGAP1	FLI1
IL1B	AUTS2	FEV
FCGR3	NAA15	TBR1
CD83	NFATC3	EOMES
PTPRC	RPL38	TBX21
CORO1A	ANKRD11	HHEX
IKZF1	GABPB1	TGIF1
H2-AA	WSB2	TGIF2
H2-DMA	CRK	SNAI1
CD74	PAK2	SNAI2
ITGAX	SP3	SNAI3
EMR1	ANXA7	TWIST1
FCGR2B	ACOX1	TWIST2
FCER1G	SART3	FOXB1
H2-AB1	CANX	FOXB2
ITGAM	CANX	FOXO1
C5AR1	RYK	FOXO3
CX3CR1	HSP90B1	FOXO4
CTSE	TGFB2	FOXN2
CLEC4N	ABCC10	FOXN3
OSM	ZNF415	ARID3A
LILRB4	ZFR	ARID3B
CBLB	CD72
BMP2	MBD4
CAV1	MAK16
PTGS2	DYNC2LI1
IRF6	NUDT1
BCL6	ARPC2
CXADR	DAB2
BMP7	STAT4
AXIN2	CUL2
GLI3	TMCO1
KLF4	ACTG1
H19	SEP09
MPDZ	TSPAN14
TNC	NUP85
HSPG2	TMEM50B
ITGA2	UBE2M
POSTN	PAX5
LAMA3	BCKDK
CD44	JMJD6
COL7A1	CTSA
PKP1	NDUFAF3
DSG3	LOC100507192
CTGF	ESF1
FAT2	PEX11B
DSC3	PRKCB
COL12A1	TOMM22
TNN	IGLC7
ANTXR1	PGS1
DST	INTS12
ABL2	TNPO1
TCHH	DNAJB6
KRT6A	IFI44L
KRT17	MELK
KRT16	TGIF2
KRT14	SRSF7
FGFR2	RPL27A
ZFAND5	PNP
PDLIM7	FTSJ2
TIPARP	KCTD3
IGF2	SLC30A5
IGSF10	PPARD
TRP63	ATP7A
RUNX1	WNK1
GJA1	STC2
JAG1	IGLV1-44
SEMA3C	MYCBP2
ID3	CTBP2
FBN1	EHD1
DCN
TIMP3
PRELP
COL17A1
TNFRSF11B
HMCN1
NAV2
ADAMTS1
FBN2
